# Supplementary material for: Revisiting Quantification of Phenylalanine/Tyrosine Flux in the Ochronotic Pathway during Long-Term Nitisinone Treatment of Alkaptonuria
Source: Metabolites. 2022 Sep 29;12(10):920. doi: 10.3390/metabo12100920 (PMC9610527; doi:10.3390/metabo12100920)
Supplement: Supplementary file 1 [file metabolites-12-00920-s001.zip]

Archive with 1 entries (1 files):
- metabolites-1895886-supplementary.pdf
